# Supplementary material for: A method for an unbiased estimate of cross-ancestry genetic correlation using individual-level data
Source: Nat Commun. 2023 Feb 9;14:722. doi: 10.1038/s41467-023-36281-x (PMC9911789; doi:10.1038/s41467-023-36281-x)
Supplement: Supplementary file 4 — Source Data [file 41467_2023_36281_MOESM4_ESM.xlsx]

## Sheet: Figure 1
				GCTA (delta AIC)
	-1	-0.875	-0.75	-0.625	-0.5	-0.375	-0.25	-0.125	0	0.125
White British				280.24	109.302	28.512	0	0.686	17.596	43.544
Other European				209.038	83.916	24.274	1.814	0	9.876	26.568
South Asian	44.018	18.568	3.738	0	3.2	9.194	15.654	21.624	26.862	31.366
African	8.96	2.462	0	3.88	10.65	17.714	23.566	28.128	31.716	34.652
Mixed Ancestry	35.962	0	3.186	30.098	61.106	87.174	107.056	121.996	133.432	142.452

## Sheet: Figure 2
	a. White British vs South Asian						b. White british vs African						c. South Asian vs African
	GRM	Genetic_Correlations	se	Group			GRM	Genetic_Correlations	se	Group			GRM	Genetic_Correlations	se	Group
	GRM1	0.012	0.017	True value 0			GRM1	-0.001	0.014	True value 0			GRM1	-0.002	0.018	True value 0
	GRM2	-0.024	0.028	True value 0			GRM2	-0.004	0.028	True value 0			GRM2	0.02	0.029	True value 0
	GRM3	-0.04	0.031	True value 0			GRM3	0.002	0.029	True value 0			GRM3	0.021	0.038	True value 0
	GRM4	-0.004	0.045	True value 0			GRM4	-0.005	0.033	True value 0			GRM4	0.02	0.041	True value 0
	GRM1	0.171	0.019	True value 0.25			GRM1	0.152	0.013	True value 0.25			GRM1	0.162	0.015	True value 0.25
	GRM2	0.235	0.025	True value 0.25			GRM2	0.25	0.027	True value 0.25			GRM2	0.251	0.026	True value 0.25
	GRM3	0.239	0.049	True value 0.25			GRM3	0.246	0.049	True value 0.25			GRM3	0.252	0.06	True value 0.25
	GRM4	0.265	0.038	True value 0.25			GRM4	0.273	0.047	True value 0.25			GRM4	0.255	0.039	True value 0.25
	GRM1	0.299	0.011	True value 0.50			GRM1	0.251	0.011	True value 0.50			GRM1	0.284	0.013	True value 0.50
	GRM2	0.431	0.026	True value 0.50			GRM2	0.454	0.023	True value 0.50			GRM2	0.47	0.025	True value 0.50
	GRM3	0.456	0.052	True value 0.50			GRM3	0.464	0.051	True value 0.50			GRM3	0.472	0.036	True value 0.50
	GRM4	0.477	0.048	True value 0.50			GRM4	0.498	0.036	True value 0.50			GRM4	0.511	0.046	True value 0.50
	GRM1	0.419	0.01	True value 0.75			GRM1	0.325	0.01	True value 0.75			GRM1	0.371	0.01	True value 0.75
	GRM2	0.67	0.019	True value 0.75			GRM2	0.661	0.019	True value 0.75			GRM2	0.661	0.02	True value 0.75
	GRM3	0.726	0.042	True value 0.75			GRM3	0.712	0.051	True value 0.75			GRM3	0.728	0.045	True value 0.75
	GRM4	0.746	0.055	True value 0.75			GRM4	0.764	0.049	True value 0.75			GRM4	0.765	0.049	True value 0.75
	GRM1	0.441	0.008	True value 1.0			GRM1	0.375	0.01	True value 1.0			GRM1	0.428	0.011	True value 1.0
	GRM2	0.891	0.015	True value 1.0			GRM2	0.851	0.021	True value 1.0			GRM2	0.81	0.013	True value 1.0
	GRM3	0.98	0.049	True value 1.0			GRM3	0.99	0.065	True value 1.0			GRM3	0.968	0.07	True value 1.0
	GRM4	1.02	0.052	True value 1.0			GRM4	0.978	0.049	True value 1.0			GRM4	0.979	0.042	True value 1.0

## Sheet: Figure 3
		a. White British vs South Asian							b. White british vs African							c. South Asian vs African
		GRM	Genetic_Correlations	se	Group				GRM	Genetic_Correlations	se	Group				GRM	Genetic_Correlations	se	Group
		GRM1	0.026	0.017	True value 0				GRM1	0.0002	0.013	True value 0				GRM1	0.0003	0.016	True value 0
		GRM2	0.033	0.031	True value 0				GRM2	0.001	0.03	True value 0				GRM2	-0.013	0.028	True value 0
		GRM3	0.035	0.039	True value 0				GRM3	0.004	0.022	True value 0				GRM3	-0.004	0.041	True value 0
		GRM4	0.03	0.035	True value 0				GRM4	0.001	0.028	True value 0				GRM4	-0.002	0.053	True value 0
		Proposed Method	0.017	0.042	True value 0				Proposed Method	0.005	0.029	True value 0				Proposed Method	0.021	0.039	True value 0
		GRM1	0.164	0.016	True value 0.25				GRM1	0.133	0.012	True value 0.25				GRM1	0.2	0.025	True value 0.25
		GRM2	0.241	0.027	True value 0.25				GRM2	0.228	0.024	True value 0.25				GRM2	0.229	0.025	True value 0.25
		GRM3	0.248	0.048	True value 0.25				GRM3	0.185	0.028	True value 0.25				GRM3	0.206	0.026	True value 0.25
		GRM4	0.251	0.036	True value 0.25				GRM4	0.21	0.03	True value 0.25				GRM4	0.215	0.031	True value 0.25
		Proposed Method	0.261	0.03	True value 0.25				Proposed Method	0.267	0.031	True value 0.25				Proposed Method	0.281	0.04	True value 0.25
		GRM1	0.285	0.012	True value 0.50				GRM1	0.193	0.011	True value 0.50				GRM1	0.239	0.013	True value 0.50
		GRM2	0.449	0.034	True value 0.50				GRM2	0.364	0.024	True value 0.50				GRM2	0.389	0.041	True value 0.50
		GRM3	0.464	0.051	True value 0.50				GRM3	0.345	0.033	True value 0.50				GRM3	0.378	0.039	True value 0.50
		GRM4	0.491	0.051	True value 0.50				GRM4	0.374	0.04	True value 0.50				GRM4	0.401	0.029	True value 0.50
		Proposed Method	0.52	0.044	True value 0.50				Proposed Method	0.489	0.034	True value 0.50				Proposed Method	0.474	0.048	True value 0.50
		GRM1	0.38	0.009	True value 0.75				GRM1	0.271	0.009	True value 0.75				GRM1	0.357	0.01	True value 0.75
		GRM2	0.641	0.022	True value 0.75				GRM2	0.551	0.019	True value 0.75				GRM2	0.611	0.019	True value 0.75
		GRM3	0.731	0.056	True value 0.75				GRM3	0.543	0.031	True value 0.75				GRM3	0.622	0.036	True value 0.75
		GRM4	0.751	0.039	True value 0.75				GRM4	0.582	0.036	True value 0.75				GRM4	0.684	0.042	True value 0.75
		Proposed Method	0.764	0.047	True value 0.75				Proposed Method	0.791	0.035	True value 0.75				Proposed Method	0.7761	0.046	True value 0.75
		GRM1	0.436	0.01	True value 1.0				GRM1	0.325	0.01	True value 1.0				GRM1	0.48	0.012	True value 1.0
		GRM2	0.796	0.019	True value 1.0				GRM2	0.635	0.017	True value 1.0				GRM2	0.709	0.017	True value 1.0
		GRM3	0.961	0.067	True value 1.0				GRM3	0.701	0.034	True value 1.0				GRM3	0.74	0.048	True value 1.0
		GRM4	1.003	0.054	True value 1.0				GRM4	0.781	0.055	True value 1.0				GRM4	0.801	0.037	True value 1.0
		Proposed Method	1.05	0.05	True value 1.0				Proposed Method	1.071	0.044	True value 1.0				Proposed Method	0.982	0.051	True value 1.0

## Sheet: Figure 4
	Ethnicity	heritability	se	Group
	White British	0.2126	0.0122	BMI
	Other European	0.2118	0.0135	BMI
	South Asian	0.2985	0.0578	BMI
	African	0.2498	0.0565	BMI
	Mixed Ancestry	0.2815	0.03	BMI
	White British	0.5016	0.0123	Standing height
	Other European	0.4816	0.0137	Standing height
	South Asian	0.5035	0.0585	Standing height
	African	0.2468	0.0534	Standing height
	Mixed Ancestry	0.3192	0.03	Standing height
	White British	0.1878	0.0121	Waist circumference
	Other European	0.1703	0.0133	Waist circumference
	South Asian	0.2143	0.0576	Waist circumference
	African	0.2372	0.056	Waist circumference
	Mixed Ancestry	0.1995	0.0292	Waist circumference
	White British	0.2041	0.0122	Hip circumference
	Other European	0.1941	0.0135	Hip circumference
	South Asian	0.2015	0.0578	Hip circumference
	African	0.2419	0.0549	Hip circumference
	Mixed Ancestry	0.2272	0.0299	Hip circumference
	White British	0.1533	0.0118	Waist-Hip ratio
	Other European	0.1366	0.0129	Waist-Hip ratio
	South Asian	0.1529	0.0584	Waist-Hip ratio
	African	-0.0203	0.0048	Waist-Hip ratio
	Mixed Ancestry	0.0964	0.0281	Waist-Hip ratio
	White British	0.2538	0.0124	Weight
	Other European	0.2311	0.0137	Weight
	South Asian	0.3216	0.0575	Weight
	African	0.2317	0.0548	Weight
	Mixed Ancestry	0.2764	0.0299	Weight

## Sheet: Figure 5
	a. BMI							b. Standing height								c. Waist circumferance
	White British	Other European	South Asian	African	Mixed ancestry			White British	Other European	South Asian	African	Mixed ancestry				White British	Other European	South Asian	African	Mixed ancestry
White British		1	0.869	0.676	0.884		White British		1	0.904	0.876	1			White British		1	0.9079	0.627	0.9356
Other European			0.909	0.549	0.913		Other European			0.8468	0.877	0.979			Other European			1	0.507	1
South Asian				1	NA		South Asian				0.356	NA			South Asian				1	NA
African					0.699		African					0.512			African					0.625
Mixed ancestry							Mixed ancestry								Mixed ancestry
	d. Hip circumferance							e. Waist-hip ratio								f. Weight
	White British	Other European	South Asian	African	Mixed ancestry			White British	Other European	South Asian	African	Mixed ancestry				White British	Other European	South Asian	African	Mixed ancestry
White British		1	1	0.778	0.99		White British		1	0.76	NA	0.97			White British		1	0.891	0.757	0.95
Other European			1	0.572	0.95		Other European			0.92	NA	0.99			Other European			0.955	0.511	0.957
South Asian				1	NA		South Asian				NA	NA			South Asian				1	NA
African					0.72		African					NA			African					0.665
Mixed ancestry							Mixed ancestry								Mixed ancestry

## Sheet: Figure 6
		a. Basal Metabolic rate
			White British	Other European	South Asian	African
		White British		1	0.904	0.79
		Other European			0.995	0.449
		South Asian				0.752
		African
		b. Body Fat parcentage
			British	Other eur	Asian	African
		White British		1	0.827	0.628
		Other European			0.966	0.794
		South Asian				1
		African
		c. Whole body fat free mass
			British	Other eur	Asian	African
		White British		1	0.88	0.787
		Other European			1	0.469
		South Asian				0.672
		African
		d. Pulse rate
			British	Other eur	Asian	African
		White British		1	0.899	0.804
		Other European			0.909	0.739
		South Asian				0.306
		African
		e. Education
			British	Other eur	Asian	African
		White British		0.996	0.517	0.015
		Other European			0.495	0.262
		South Asian				-0.473
		African

## Sheet: Supp Fig 2
				LDAK thin (delta AIC)
		-1	-0.875	-0.75	-0.625	-0.5	-0.375	-0.25	-0.125	0	0.125
	White British				225.158	76.46	14.642	0	9.686	31.676	59.776
	Other European				197.53	74.962	19.342	0.068	0	10.328	26.502
	South Asian	66.062	35.482	13.016	2.054	0	2.686	7.212	12.132	16.79	21.204
	African	13.682	5.7	0.102	0	4.232	10.328	15.98	20.524	24.092	26.986
	Mixed Ancestry	73.272	15.554	0	19.616	52.274	83.254	108.086	127.012	141.406	152.138

## Sheet: Supp Fig 3
	Scenario	Heritability	se	Group
	Scenario1	0.5004	0.021	British
	Scenario2	0.4003	0.0308	British
	Scenario3	0.496	0.0315	British
	Scenario1	0.489	0.018	African
	Scenario2	0.7855	0.0228	African
	Scenario3	0.5094	0.0162	African
	Scenario1	0.4934	0.02	Asian
	Scenario2	0.4018	0.0284	Asian
	Scenario3	0.4992	0.0272	Asian

## Sheet: Supp Fig 4
		Group	Estimation	mean	se
		White British vs South Asian	Proposed method (MAF > 0.001)	1.008	0.014
		White British vs South Asian	Proposed method (MAF > 0.01)	0.992	0.012
		White British vs South Asian	Existing method (MAF > 0.01)	0.942	0.008
		White British vs South Asian	Proposed method (MAF > 0.05)	0.98	0.011
		White British vs South Asian	Existing method (MAF > 0.05)	0.915	0.0098
		White British vs African	Proposed method (MAF > 0.001)	1.003	0.015
		White British vs African	Proposed method (MAF > 0.01)	0.903	0.014
		White British vs African	Existing method (MAF > 0.01)	0.789	0.012
		White British vs African	Proposed method (MAF > 0.05)	0.818	0.015
		White British vs African	Existing method (MAF > 0.05)	0.805	0.015
		South Asian vs African	Proposed method (MAF > 0.001)	0.991	0.014
		South Asian vs African	Proposed method (MAF > 0.01)	0.91	0.013
		South Asian vs African	Existing method (MAF > 0.01)	0.828	0.012
		South Asian vs African	Proposed method (MAF > 0.05)	0.86	0.016
		South Asian vs African	Existing method (MAF > 0.05)	0.741	0.029
		White British vs other European	Proposed method (MAF > 0.001)	1.011	0.011
		White British vs other European	Proposed method (MAF > 0.01)	1.01	0.011
		White British vs other European	Existing method (MAF > 0.01)	0.991	0.009
		White British vs other European	Proposed method (MAF > 0.05)	1.011	0.01
		White British vs other European	Existing method (MAF > 0.05)	0.99	0.0104

## Sheet: Sheet8
	a. cross-ancestry genetic correlations of standing height using proposed method
		White British	Other European	South Asian	African	Mixed ancestry
	White British		1	0.904	0.876	1
	Other European			0.8468	0.877	0.979
	South Asian				0.356	NA
	African					0.512
	Mixed ancestry
	b. cross-ancestry genetic correlations of standing height using existing method (GRM4)
		White British	Other European	South Asian	African	Mixed ancestry
	White British		1	0.885	0.702	906
	Other European			0.812	0.777	0.857
	South Asian				0.312	NA
	African					0.541
	Mixed ancestry

[truncated: 2 more sheets: Supp Fig 11, Supp Fig 12]
